# Supplementary material for: Identification and Characterization of Antiviral Activity of Synthetic Compounds Against Mayaro Virus
Source: Pharmaceuticals (Basel). 2025 May 13;18(5):717. doi: 10.3390/ph18050717 (PMC12115251; doi:10.3390/ph18050717)
Supplement: Supplementary file 1 [file pharmaceuticals-18-00717-s001.zip]

Archive with 1 entries (1 files):
- pharmaceuticals-3595122-supplementary.pdf
